# Supplementary material for: Ethyl Vanillin Rapid Crystallization from Carboxymethyl Chitosan Ion-Switchable Hydrogels
Source: Gels. 2023 Apr 14;9(4):335. doi: 10.3390/gels9040335 (PMC10138138; doi:10.3390/gels9040335)
Supplement: Supplementary file 1 [file gels-09-00335-s001.zip]

Archive with 2 entries (2 files):
- gels-2253188-supplementary.pdf
- S2 EVA crystal were recovered from CMCS gels by acidolysis.mp4
